# Supplementary material for: An Analysis of Capsaicin, Dihydrocapsaicin, Vitamin C and Flavones in Different Tissues during the Development of Ornamental Pepper
Source: Plants (Basel). 2024 Jul 24;13(15):2038. doi: 10.3390/plants13152038 (PMC11313734; doi:10.3390/plants13152038)
Supplement: Supplementary file 1 [file plants-13-02038-s001.zip]

Archive with 1 entries (1 files):
- plants-3078925-supplementary.pdf
